# Supplementary material for: The effect of intradialytic resistance exercise on physical function and dialysis adequacy in patients on maintenance hemodialysis
Source: PLoS One. 2026 Mar 13;21(3):e0337910. doi: 10.1371/journal.pone.0337910 (PMC12987497; doi:10.1371/journal.pone.0337910)
Supplement: S1 File — (XLSX) [file pone.0337910.s001.xlsx]

## Sheet: Base Rev
Patient	age	etiolgy	ckdprogres	dialysisvintage	sessions	typeofvasc	permanentaccess	HTa	htaDuration	Diabetes	Dtduration	Dtcpx	PTX	CoronHeartD	CongestHeartFailure	Arrythmia	CerebrovasularD	Cancer	GastroIntestindisea	PulmonaryD	NeurologicD	PsychiatricD	PerphVasD	hyperlipidemia	otherATCDS	HTtreatment	Calcium	unalpha	Sterogyl	IntradialyticSBP_M1	IntradialyticSBP_M2	IntradialyticSBP_M3	IntradialyticDBP_M1	IntradialyticDBP_M2	IntradialyticDBP_M3	interdialWeightG1	interdialWeightG2	interdialWeightG3	FC_M1	FC_M3	EKGmodif	MnaTestM1	MnaTestM3	Albumin1	Albumin2	tot_protein1	Tot_protein2	PreAlb1	Weight1
Patient1	31	4	8	8	3	1	1	2	#NULL!	2	#NULL!	#NULL!	2	2	2	2	2	2	2	2	2	2	2	2		#NULL!	3	6	0	90	93	99	60	60	60	2.03	2.36	2.35	122	80	2	20	24.5	44	40.3	70	78	424	57.5
Patient2	47	4	15	15	3	1	1	2	#NULL!	2	#NULL!	#NULL!	1	2	2	2	2	2	2	2	2	2	2	2		#NULL!	0.5	6	0	109	95	99	70	60	70	2.34	2.03	#NULL!	84	94	2	25	23.5	39.2	37	61	65	366	62.3
Patient3	48	1	8	8	3	1	3	1	6	1	37	4	2	2	2	2	2	2	2	2	1	2	2	2		7	1.5	2	3	170	140	140	80	70	70	2.36	2.7	2.15	85	88	2	22	23	40	36.8	70	71	298	70.5
Patient4	31	4	9	9	3	1	1	2	#NULL!	2	#NULL!	#NULL!	2	2	2	2	2	2	2	2	2	2	2	2	RAA	#NULL!	3	3	0	117.5	113	125	80	80	90	2.88	2.97	2.85	89	73	2	24	25.5	40.3	41	65	68	#NULL!	56.5
Patient5	45	2	15	5	3	1	1	1	15	2	#NULL!	#NULL!	2	2	2	2	2	2	1	2	2	2	2	2		10	1	6	0	89	96	10	60	70	70	3.21	2.98	2.68	86	78	2	26.5	25.5	37	39.8	72	78	348	73.5
Patient6	42	3	12	9	3	1	1	2	#NULL!	2	#NULL!	#NULL!	2	2	2	2	2	2	2	2	#NULL!	2	2	2		#NULL!	1	2	3	130	115	104	90	70	70	4.4	4.2	3.9	107	82	2	25	25	40.7	40.7	76	80	330	75.9
Patient7	27	3	4	4	3	1	1	2	#NULL!	2	#NULL!	#NULL!	2	2	2	2	2	2	1	2	2	2	2	2	transmission deafness	#NULL!	1.5	6	4	149	125	123	90	80	70	2.9	2.2	2.43	67	84	2	23.5	24	39.6	41.5	69	70	345	55.8
Patient8	55	4	0.11	11	3	1	1	2	12	2	#NULL!	#NULL!	2	2	2	2	2	2	2	2	2	2	2	2		#NULL!	0.5	6	3	119	109	100	70	60	60	1.74	2	1.73	62	82	2	23	25.5	42.3	40.6	71	82	331	58.4
Patient9	51	4	20	20	3	1	1	2	0	2	#NULL!	#NULL!	1	2	2	2	2	2	2	2	2	2	2	2	PKRD	#NULL!	0	6	0	93	90	95	60	60	60	2.27	2.09	2.4	90	77	2	18	19	36.7	36.6	66	65	389	59.9
Patient10	64	3	6	3	3	1	1	2	6	2	#NULL!	#NULL!	2	2	2	2	2	2	1	2	2	2	2	2	VHB	2	3	6	0	109	99	101	60	60	60	1.91	2.03	1.87	101	95	2	17.5	20	32	36	61	70	218	52
Patient11	43	1	7	6	3	1	1	1	11	1	30	4	2	2	2	2	2	2	2	2	2	2	2	2		2	1	6	0	116	136	126	70	80	80	2.92	3.5	3.7	75	75	2	17	22	38.3	38.7	67	67	#NULL!	75.5
Patient12	55	4	12	7	3	1	1	1	12	2	#NULL!	#NULL!	2	2	1	2	2	2	1	2	2	2	2	2	VHC	10	0.5	6	3	100	121	103	60	70	60	2.88	2.5	2.17	51	80	2	23	20.5	33.8	34.2	69	67	295	76.7
Patient13	37	3	11	6	3	1	1	1	11	2	#NULL!	#NULL!	1	2	2	2	2	2	1	2	2	2	2	2		5	0.5	6	0	140	145	135	70	80	60	3.53	3.38	3.8	76	70	2	23.5	24	41.6	37.4	64	72	342	56.5
Patient14	54	4	14	7	3	1	1	1	21	2	#NULL!	#NULL!	2	2	2	2	2	2	2	2	2	2	2	2		10	0	6	0	115	105	105	50	50	50	2.86	2.79	2.6	96	85	2	25	22	39.5	36.5	71	77	366	76.2
Patient15	42	4	9	7	2	1	1	1	10	2	#NULL!	#NULL!	2	2	2	1	2	2	2	2	2	2	2	2	Junctional tachycardia	5	1.5	6	0	128	111	126	70	70	60	3.4	3.33	4.88	80	101	2	19	19	37.7	37.9	69	69	274	67.5
Patient16	46	5	1	1	2	2	#NULL!	1	1	2	#NULL!	#NULL!	2	2	2	2	2	2	2	2	2	2	2	2		2	1.5	6	0	154	131	142	100	70	80	2.26	2.07	1.87	78	88	2	13.5	23	37.3	38	64	62	#NULL!	37.5
Patient17	49	4	12	5	2	1	1	1	12	2	#NULL!	#NULL!	2	2	2	2	2	2	2	2	2	2	2	2	Stent Placement	1	1	6	0	140	141	133	80	70	80	3.7	3.56	3.07	109	106	2	21.5	24	39.4	40.1	69	69	394	56.7
Patient18	35	1	6	6	3	1	1	2	#NULL!	1	32	4	2	2	2	2	2	2	2	2	2	2	2	2	Renal Transplantation	#NULL!	1	2	0	142	152.5	142	90	80	90	2.3	2.16	2.344	87	93	2	21.5	#NULL!	40.3	36.8	74	71	314	40.8
Patient19	28	4	11	5	3	1	1	2	#NULL!	2	#NULL!	#NULL!	2	2	2	2	2	2	2	2	2	2	2	2	Renal Transolantation	#NULL!	3	6	0	90.76	90.07	90.38	50	50	60	3.54	3.13	2.91	110	76	2	25.5	26	37.7	36.1	80	83	#NULL!	82.4
Patient20	61	3	6	3	2	1	1	1	6	2	#NULL!	#NULL!	2	2	2	2	2	2	2	2	2	2	2	2	resolved HCV	2	1.5	6	0	133	132	134	70	70	60	3.03	2.86	3.45	64	85	2	19.5	17.5	35.4	32.9	70	63	315	68
Patient21	43	4	8	5	2	1	1	1	5	2	#NULL!	#NULL!	1	2	2	2	2	2	2	2	2	#NULL!	2	2		#NULL!	1	3	0	120.83	120.66	120.66	80	50	60	3.61	3.13	3.5	85	93	2	24	24	40.2	41	71	71	#NULL!	76
[truncated: 58 more columns]
